# Supplementary material for: Potassium Humate and Plant Growth-Promoting Microbes Jointly Mitigate Water Deficit Stress in Soybean Cultivated in Salt-Affected Soil
Source: Plants (Basel). 2022 Nov 8;11(22):3016. doi: 10.3390/plants11223016 (PMC9698740; doi:10.3390/plants11223016)
Supplement: Supplementary file 1 [file plants-11-03016-s001.zip]

Archive with 1 entries (1 files):
- plants-1959794-supplementary.pdf
